# Supplementary material for: The Effect of Locomotion Mode on Body Shape Evolution in Teleost Fishes
Source: Integr Org Biol. 2021 May 18;3(1):obab016. doi: 10.1093/iob/obab016 (PMC8341890; doi:10.1093/iob/obab016)
Supplement: obab016_Supplementary_Data [file obab016_supplementary_data.zip]

Archive with 2 entries (2 files):
- SUPPLEMENTAL MATERIALS.pdf
- TableS1.pdf
